# Supplementary material for: Sulfated and non-sulfated chondroitin affect the composition and metabolism of human colonic microbiota simulated in an in vitro fermentation system
Source: Sci Rep. 2023 Jul 29;13:12313. doi: 10.1038/s41598-023-38849-5 (PMC10387111; doi:10.1038/s41598-023-38849-5)
Supplement: Supplementary file 2 — Supplementary Information 2. [file 41598_2023_38849_MOESM2_ESM.xlsx]

## Sheet: 代謝産物一覧
Table S3 Comprehensive quantification of metabolites in the supernatant of KUHIMM cultures
HMT Databese ID					Metabolite concentration (relative peak area) 1)								Ratio vs CS (–)
	Compound name	Pathway Label	PubChem CID	HMDB ID	CS (–)		CH		CSC		CSE		CH			CSC			CSE
					Mean	S.D.	Mean	S.D.	Mean	S.D.	Mean	S.D.	Ratio 2)	p-value 3)		Ratio 2)	p-value 3)		Ratio 2)	p-value 3)
A_0016	(Methylthio)acetic acid	(Methylthio)acetic acid	75551		5.71935e-05	2.97068e-05	6.61338e-05	5.71477e-05	7.49616e-05	1.9102e-05	7.05393e-05	5.05818e-05	1.15632	0.918813		1.31067	0.683481		1.23335	0.262193
C_0008	1,3-Diaminopropane	DAP	428	HMDB0000002	0.000128589	9.08001e-05	0.000214299	N.A.	0.000119726	9.94282e-05	0.000120431	9.43756e-05	1.66655	1		0.931076	0.181449		0.93656	0.181449
C_0029	1-Aminocyclopropane-1-carboxylic acid	1-Aminocyclopropane-1-carboxylic acid	535		2.87521e-05	3.97742e-06	3.8915e-05	1.06041e-05	4.16149e-05	1.18476e-05	4.44891e-05	4.35024e-06	1.35347	1		1.44737	0.280713		1.54734	1
C_0025	1-Methyl-2-pyrrolidone	1-Methyl-2-pyrrolidone	13387		0.424234	0.0985008	0.426734	0.116844	0.339333	0.0980101	0.393906	0.173234	1.00589	1		0.799873	0.0249325	*	0.928513	1
C_0064	1-Methylhistamine	1-Methylhistamine	3614	HMDB0000898	0.000138599	N.A.	N.A.	N.A.	0.000145319	N.A.	N.A.	N.A.	<1	1		1.04848	1		<1	1
C_0145	1-Methylhistidine 3-Methylhistidine	1-Methylhistidine 3-Methylhistidine	92105 64969	HMDB0000001 HMDB0000479	0.000135771	3.82506e-05	0.000150764	3.59315e-05	0.000155335	4.92259e-05	0.000149229	3.04969e-05	1.11043	0.308063		1.1441	0.414823		1.09912	0.475533
C_0043	1-Methylhydantoin Glycine anhydride Dihydrouracil	1-Methylhydantoin Glycine anhydride Dihydrouracil	69217 7817 649	HMDB0003646 HMDB0000076	0.000948993	0.000583446	0.00183515	0.00124993	0.0026023	0.00136721	0.00174571	0.00160833	1.93379	0.107328		2.74217	0.352542		1.83954	0.233953
A_0088	1-Methyluric acid	1-Methyluric acid	69726	HMDB0003099	2.86495e-05	N.A.	N.A.	N.A.	N.A.	N.A.	N.A.	N.A.	<1	1		<1	1		<1	1
C_0100	1H-Imidazole-4-propionic acid	1H-Imidazole-4-propionic acid	10105257		0.0413648	0.0290467	0.0345	0.0226702	0.0533656	0.0318833	0.0248698	0.0226871	0.834042	0.918813		1.29012	0.343253		0.60123	0.286321
C_0206	2'-Deoxyadenosine	dAdenosine	13730	HMDB0000101	0.000942862	0.000241885	0.00105657	4.35682e-05	0.0010619	0.000114214	0.00104459	9.04549e-05	1.1206	0.052787		1.12626	0.153576		1.1079	0.358951
C_0187	2'-Deoxyuridine	dUri	13712	HMDB0000012	0.000104743	2.15172e-05	0.000115731	1.72491e-05	0.000111724	1.51315e-05	0.000123736	2.23578e-05	1.10491	0.362727		1.06665	1		1.18133	0.722283
A_0059	2,3-Dihydroxybenzoic acid	2,3-Dihydroxybenzoic acid	19	HMDB0000397	4.33847e-05	1.11387e-05	4.09778e-05	1.17996e-05	4.25456e-05	2.5431e-05	4.14408e-05	2.45783e-05	0.944522	0.105645		0.980659	1		0.955193	1
C_0048	2,4-Diaminobutyric acid	2,4-Diaminobutyric acid	134490	HMDB0006284	N.A.	N.A.	N.A.	N.A.	7.56853e-05	4.16316e-05	4.90701e-05	N.A.	N.A.	N.A.		1<	0.371093		1<	1
C_0037	2,5-Dimethylpyrazine	2,5-Dimethylpyrazine	31252		6.94774e-05	2.56131e-05	7.47073e-05	3.11178e-05	7.29059e-05	2.82235e-05	6.95764e-05	2.64937e-05	1.07527	0.414823		1.04935	0.918813		1.00142	0.838464
C_0168	2,6-Diaminopimelic acid	2,6-Diaminopimelic acid	439283	HMDB0001370	0.000255341	0.000516798	0.000264542	0.000611805	0.000291828	0.000600969	0.000332271	0.00062347	1.03604	0.0243902	*	1.1429	0.044011	*	1.30128	0.0800579
C_0034	2-Aminoisobutyric acid 2-Aminobutyric acid	2-Aminoisobutyric acid 2-Aminobutyric acid	6119 6657	HMDB0001906 HMDB0000452	0.00679035	0.00238981	0.0089159	0.000730734	0.00719977	0.00184902	0.00877689	0.000832051	1.31302	0.00592154	*	1.06029	1		1.29255	0.0190589	*
A_0019	2-Furoic acid	2-Furoic acid	6919	HMDB0000617	8.73703e-05	2.58612e-05	8.76412e-05	2.20816e-05	8.98523e-05	1.9074e-05	7.85154e-05	3.48496e-05	1.0031	0.075927		1.02841	0.075927		0.89865	0.352542
A_0037	2-Hydroxy-4-methylvaleric acid	2-Hydroxy-4-methylvaleric acid	439960	HMDB0000624	0.00354762	0.00282688	0.00398869	0.00344893	0.00800937	0.00694438	0.00414115	0.00299832	1.12433	0.058024		2.25767	0.0128512	*	1.1673	0.343253
A_0014	2-Hydroxybutyric acid	2-HBA	440864	HMDB0000008	0.00126583	0.000746776	0.00170132	0.0016498	0.00145695	0.00132595	0.00148882	0.00105957	1.34403	0.271899		1.15098	0.446873		1.17615	0.446873
A_0051	2-Hydroxyglutaric acid	2-Hydroxyglutaric acid	43	HMDB0000606,HMDB0000694	0.000154445	8.2621e-05	0.000192425	3.91047e-05	0.000238388	4.17432e-05	0.000172601	2.90915e-05	1.24591	0.105645		1.54352	0.0590582		1.11755	0.280713
A_0011	2-Hydroxypyridine	2-Hydroxypyridine	8871		3.88781e-05	5.14805e-06	4.21829e-05	5.00927e-06	5.3146e-05	2.34502e-05	6.03187e-05	3.01935e-05	1.085	0.477197		1.36699	0.477197		1.55148	0.477197
A_0026	2-Hydroxyvaleric acid	2-Hydroxyvaleric acid	98009	HMDB0001863	0.00218208	0.00167245	0.00231523	0.00140481	0.00352612	0.00152683	0.00235105	0.00139763	1.06102	0.635586		1.61595	0.0128512	*	1.07744	0.475533
A_0086	2-Isopropylmalic acid	2-Isopropylmalic acid	5280523	HMDB0000402	N.A.	N.A.	3.0803e-05	N.A.	N.A.	N.A.	3.40594e-05	9.4201e-06	1<	1		N.A.	N.A.		1<	0.371093
C_0053	2-Methylserine	2-Methylserine	439656		0.000285872	5.81135e-05	0.000282821	3.82592e-05	0.000261298	3.17715e-05	0.000278794	1.759e-05	0.989327	0.838464		0.914037	0.759766		0.975239	0.683481
A_0022	2-Oxoisovaleric acid	2-KIV	49	HMDB0000019	N.A.	N.A.	N.A.	N.A.	9.66057e-05	N.A.	N.A.	N.A.	N.A.	N.A.		1<	1		N.A.	NA
C_0059	2-Phenylethylamine	Phenylethylamine	1001	HMDB0012275	0.108754	0.0206173	0.10656	0.0319872	0.087693	0.03737	0.096688	0.0432651	0.97982	1		0.806342	0.0190589	*	0.88905	0.262193
A_0077	3,4-Dihydroxyphenylglycol	DHPG	91528	HMDB0000318	3.94018e-05	1.07802e-05	3.5886e-05	1.19971e-05	4.14441e-05	1.92819e-06	3.99051e-05	8.83811e-06	0.910769	0.352542		1.05183	0.529368		1.01277	1
A_0070	3-(4-Hydroxyphenyl)propionic acid 2-(4-Hydroxyphenyl)propionic acid 3-(3-Hydroxyphenyl)propionic acid	3-(4-Hydroxyphenyl)propionic acid 2-(4-Hydroxyphenyl)propionic acid 3-(3-Hydroxyphenyl)propionic acid	10394 102526 91	HMDB0002199 HMDB0041683 HMDB0000375	0.00468059	0.010936	0.0018416	0.00333013	0.0018989	0.00420806	0.00245993	0.00546616	0.393455	0.262193		0.405696	0.0108269	*	0.52556	0.0249325	*
C_0044	3-Amino-2-piperidone	3-Amino-2-piperidone	5200225	HMDB0000323	0.00693057	0.000334133	0.007002	0.000217266	0.0069811	0.000399444	0.00716307	0.000301197	1.01031	0.540818		1.00729	1		1.03355	0.052787
C_0021	3-Aminopropane-1,2-diol	3-Aminopropane-1,2-diol	440902		N.A.	N.A.	0.000132051	2.91543e-05	0.000133573	1.84026e-05	0.000122063	3.86107e-05	1<	0.100348		1<	0.100348		1<	0.100348
A_0063	3-Hydroxy-3-methylglutaric acid	3-Hydroxy-3-methylglutaric acid	1662		N.A.	N.A.	0.000410094	N.A.	5.25942e-05	N.A.	0.000146515	N.A.	1<	1		1<	1		1<	1
A_0015	3-Hydroxybutyric acid	3-HBA	441	HMDB0000011,HMDB0000357,HMDB0000442	0.000837548	0.000380295	0.000980039	0.00047812	0.000962245	0.000480382	0.000828415	0.000252073	1.17013	0.838464		1.14888	0.759766		0.989095	0.610299
A_0057	3-Hydroxyphenylacetic acid-1 p-Anisic acid-1 Mandelic acid-1 o-Hydroxyphenylacetic acid-1 Phenoxyacetic acid 2-(Hydroxymethyl)benzoic acid	3-Hydroxyphenylacetic acid p-Anisic acid Mandelic acid 2-HPAA Phenoxyacetic acid 2-(Hydroxymethyl)benzoic acid	12122 7478 11914 11970 19188 11920	HMDB0000440 HMDB0001101 HMDB0000703 HMDB0000669 HMDB0032594	0.000139199	0.000108483	9.84804e-05	7.94099e-05	0.000115732	0.000109124	8.44689e-05	6.19709e-05	0.707481	0.855132		0.831419	0.422678		0.606823	0.583882
A_0058	3-Hydroxyphenylacetic acid-2 p-Hydroxyphenylacetic acid p-Anisic acid-2 Mandelic acid-2 o-Hydroxyphenylacetic acid-2	3-Hydroxyphenylacetic acid 4-HPAA p-Anisic acid Mandelic acid 2-HPAA	12122 127 7478 11914 11970	HMDB0000440 HMDB0000020 HMDB0001101 HMDB0000703 HMDB0000669	0.000882819	0.00111139	0.00506245	0.00513883	0.00120638	0.000997701	0.0038875	0.00479878	5.73441	0.142213		1.36651	0.529368		4.40351	0.446873
A_0009	3-Hydroxypropionic acid	b-Lactate	68152	HMDB0000700	0.00151157	0.00191151	0.00165228	0.00107886	0.00156316	0.000932186	0.00176249	0.00156177	1.09309	0.100348		1.03413	0.17753		1.166	0.181449
A_0029	3-Mercaptolactic acid	3-Mercaptolactic acid	160645	HMDB0002127	N.A.	N.A.	3.68019e-05	N.A.	N.A.	N.A.	2.46111e-05	N.A.	1<	1		N.A.	N.A.		1<	1
C_0118	3-Methyladenine	3-Methyladenine	1673	HMDB0011600	N.A.	N.A.	7.50393e-05	N.A.	7.60945e-05	N.A.	5.85586e-05	N.A.	1<	1		1<	1		1<	1
C_0137	3-Methylguanine	3-Methylguanine	76292	HMDB0001566	N.A.	N.A.	8.03838e-05	N.A.	0.000107486	N.A.	0.000100355	N.A.	1<	1		1<	1		1<	1
A_0056	3-Phenylpropionic acid	3-Phenylpropionic acid	107	HMDB0000764	0.120997	0.0619276	0.115379	0.032297	0.0994262	0.0541148	0.0979483	0.0604775	0.953564	0.759766		0.821722	0.262193		0.809507	0.308063
A_0050	3-Ureidoisobutyric acid	3-Ureidoisobutyric acid	88558720	HMDB0002031	4.36941e-05	2.05447e-05	3.46218e-05	9.57205e-06	5.07918e-05	2.12945e-05	3.49815e-05	6.88818e-06	0.792368	0.833635		1.16244	0.446873		0.800599	1
A_0036	3-Ureidopropionic acid	3-Ureidopropionic acid	111	HMDB0000026	0.00019533	0.000110239	0.000163378	8.35138e-05	0.000181432	0.00010366	0.000159381	7.52112e-05	0.83642	0.475533		0.928853	0.185144		0.815961	0.262193
C_0123	4-(β-Acetylaminoethyl)imidazole	4-(b-Acetylaminoethyl)imidazole	69602		0.000911513	0.00180859	0.000197851	0.000168269	0.000566074	0.000889476	0.000155533	0.000168116	0.217058	0.918813		0.621027	0.475533		0.170631	0.185144
A_0047	4-Acetamidobutanoic acid	4-Acetamidobutanoic acid	18189	HMDB0003681	0.00084716	0.000428261	0.0011561	0.000341141	0.00101475	0.000594237	0.00117194	0.000393692	1.36467	0.0414911	*	1.19783	0.308063		1.38338	0.0249325	*
C_0106	4-Guanidinobutyric acid	4-GBA	500	HMDB0003464	0.000189277	6.18683e-05	0.000224369	8.11092e-05	0.000199403	7.34901e-05	0.000249735	0.000228268	1.1854	0.153576		1.0535	0.262193		1.31941	0.540818
C_0056	4-Hydroxyphenethyl alcohol_-H2O	4-Hydroxyphenethyl alcohol	10393		0.000171956	N.A.	N.A.	N.A.	N.A.	N.A.	N.A.	N.A.	<1	1		<1	1		<1	1
C_0105	4-Hydroxyquinoline	4-Hydroxyquinoline	69141		2.4788e-05	6.88532e-06	2.13764e-05	4.29372e-06	2.88525e-05	N.A.	2.53688e-05	2.43669e-06	0.862368	0.204894		1.16397	0.0591721		1.02343	0.905695
A_0032	4-Methyl-2-oxovaleric acid 3-Methyl-2-oxovaleric acid 2-Oxohexanoic acid	2-Oxoleucine 2K3MVA 2-Oxohexanoic acid	70 47 159664	HMDB0000695 HMDB0000491 HMDB0001864	N.A.	N.A.	N.A.	N.A.	0.000137193	3.89373e-05	N.A.	N.A.	N.A.	N.A.		1<	0.181449		N.A.	N.A.
C_0012	4-Methylpyrazole	4-Methylpyrazole	3406		3.3519e-05	4.16327e-07	2.59596e-05	N.A.	N.A.	N.A.	3.48335e-05	1.01084e-05	0.774475	0.371093		<1	0.371093		1.03922	0.583882
C_0068	4-Oxopyrrolidine-2-carboxylic acid	4-Oxopyrrolidine-2-carboxylic acid	107541		6.2854e-05	N.A.	0.000520811	0.000619511	0.000976659	0.00129675	6.91634e-05	2.11427e-05	8.28604	0.371093		15.5385	1		1.10038	1
A_0090	4-Pyridoxic acid	4-Pyridoxic acid	6723	HMDB0000017	6.60145e-05	2.64838e-06	6.85156e-05	8.51343e-06	6.44179e-05	6.37441e-06	7.03227e-05	1.26925e-05	1.03789	0.414823		0.975814	0.683481		1.06526	0.308063
C_0078	5-Amino-4-oxovaleric acid	5-ALA	137	HMDB0001149	7.89024e-05	3.07285e-05	9.20714e-05	1.45327e-05	0.000120429	5.69568e-05	9.3958e-05	3.09514e-05	1.1669	0.610299		1.5263	0.153576		1.19081	0.610299
C_0049	5-Aminovaleric acid	5-Aminovaleric acid	138	HMDB0003355	0.0162364	0.00380434	0.0173509	0.00427505	0.0160717	0.00408248	0.0154624	0.00505004	1.06864	0.221272		0.989855	0.759766		0.952329	0.475533
C_0135	5-Hydroxylysine	5-Hydroxylysine	3032849	HMDB0000450	0.000542799	0.000757466	0.000859816	0.000851662	0.00111814	0.000900669	0.00085972	0.000822088	1.58404	0.221272		2.05995	0.185144		1.58387	0.308063
A_0027	5-Hydroxypentanoic acid	5-Hydroxypentanoic acid	25945	HMDB0061927	0.000115669	2.37922e-05	9.1899e-05	2.13237e-05	8.47656e-05	1.80022e-05	7.25486e-05	2.91679e-05	0.794499	0.362727		0.732828	1		0.627208	0.293622
C_0181	5-Hydroxytryptophan	Pretonine	439280	HMDB0000472	2.93129e-05	1.04893e-05	N.A.	N.A.	5.41324e-05	4.97999e-06	3.64755e-05	1.54956e-05	<1	0.371093		1.84671	0.371093		1.24435	1
C_0063	5-Methylcytosine	5-Methylcytosine	65040	HMDB0002894	N.A.	N.A.	3.19736e-05	N.A.	2.4579e-05	6.83967e-07	2.64339e-05	N.A.	1<	1		1<	0.371093		1<	1
A_0031	5-Oxo-2-tetrahydrofurancarboxylic acid	5-Oxo-2-tetrahydrofurancarboxylic acid	251524		3.93878e-05	N.A.	4.74229e-05	1.20434e-05	6.59274e-05	1.58944e-06	4.28363e-05	1.11938e-05	1.204	0.789268		1.6738	0.371093		1.08755	0.100348
A_0030	5-Oxoproline	Oxoproline	7405	HMDB0000267	0.0121737	0.0221421	0.0215075	0.0295413	0.0214696	0.0331911	0.0177748	0.0276154	1.76671	0.944183		1.7636	0.672604		1.4601	1
A_0042	6-Hydroxynicotinic acid	6-Hydroxynicotinic acid	72924	HMDB0002658	N.A.	N.A.	9.59526e-05	N.A.	9.9051e-05	7.17525e-05	6.94459e-05	2.71495e-06	1<	1		1<	0.181449		1<	0.371093
A_0128	6-Phosphogluconic acid	6-PG	91493	HMDB0001316	5.46065e-05	9.59884e-06	5.69961e-05	6.76022e-06	6.32267e-05	1.24453e-05	5.94308e-05	7.12187e-06	1.04376	0.141482		1.15786	0.722283		1.08835	0.183431
C_0138	7-Methylguanine	7-Methylguanine	11361	HMDB0000897	9.36456e-05	1.66595e-05	0.00011232	1.65035e-05	9.93701e-05	1.63815e-05	0.000109049	1.84555e-05	1.19941	0.0414911	*	1.06113	0.358951		1.16449	0.0831311
A_0062	8-Hydroxyoctanoic acid 2-Hydroxyoctanoic acid	8-Hydroxyoctanoic acid 2-Hydroxyoctanoic acid	69820 94180	HMDB0000711	6.63423e-05	4.73122e-05	6.64909e-05	4.82473e-05	4.6774e-05	1.84507e-05	7.81104e-05	2.62807e-05	1.00224	0.358951		0.705041	0.406941		1.17739	1
C_0028	Acetoacetamide	Acetoacetamide	80077		0.000180232	2.136e-05	0.000193861	2.59302e-05	0.000178554	1.74922e-05	0.000184786	9.10153e-06	1.07562	0.308063		0.99069	0.610299		1.02527	0.683481
C_0092	Adenine	Adenine	190	HMDB0000034	4.98339e-05	1.77217e-05	0.000148762	0.000145349	0.000117593	4.66398e-05	0.00012165	6.30586e-05	2.98516	0.00915169	*	2.3597	0.044011	*	2.4411	0.0323129	*
C_0214	Adenosine	Adenosine	60961	HMDB0000050	7.22828e-05	4.92216e-05	0.000103321	6.04722e-05	7.02371e-05	2.67539e-05	0.000110949	7.24583e-05	1.4294	0.029974	*	0.971699	0.799846		1.53493	0.0224943	*
A_0049	Adipic acid	Adipic acid	196	HMDB0000448	7.17013e-05	1.14856e-06	7.34301e-05	2.61217e-05	5.99387e-05	2.48862e-05	5.51564e-05	N.A.	1.02411	1		0.83595	1		0.769252	0.371093
C_0075	Agmatine	Agmatine	199	HMDB0001432	N.A.	N.A.	N.A.	N.A.	2.52895e-05	1.25105e-05	2.49587e-05	8.54672e-06	N.A.	N.A.		1<	0.371093		1<	0.371093
C_0020	Ala	Ala	602	HMDB0000161,HMDB0001310	0.00467101	0.00413269	0.00860002	0.00378711	0.00805132	0.00382894	0.00773258	0.00369565	1.84115	0.00592154	*	1.72368	0.00804524	*	1.65544	0.0323129	*
C_0051	allo-Threonine	allo-Threonine	99289	HMDB0004041	0.000766095	0.000414116	0.000780794	0.000378869	0.000611285	0.000354243	0.000603408	0.000491683	1.01919	0.833935		0.797922	0.624065		0.787641	0.944183
C_0080	Alloisoleucine	Alloisoleucine	99288	HMDB0000557	0.00140879	0.000811926	0.00114701	0.000237452	0.00118157	0.000413005	0.001304	0.000869396	0.81418	0.414823		0.838714	0.221272		0.925615	0.540818
C_0005	Aminoacetone	Aminoacetone	215	HMDB0002134	N.A.	N.A.	0.000467352	N.A.	N.A.	N.A.	0.000528638	N.A.	1<	1		N.A.	N.A.		1<	1
C_0057	Anserine_divalent	Anserine	112072		6.34362e-05	6.99633e-06	4.99467e-05	1.49845e-05	5.94561e-05	2.22858e-05	5.82738e-05	1.26319e-05	0.787352	0.204894		0.937259	0.183431		0.91862	0.044011	*
C_0094	Anthranilic acid	Anthranilic acid	227	HMDB0001123	0.000303509	0.000103384	0.000136644	8.49726e-05	0.000283938	0.0001031	0.000253197	0.000314431	0.450214	0.181449		0.935519	0.422678		0.834233	1
C_0149	Arg	Arg	6322	HMDB0000517,HMDB0003416	0.000134176	5.3476e-05	0.000184348	0.000101661	0.000239063	0.000127653	0.000209538	0.000126588	1.37393	0.052787		1.78172	0.052787		1.56167	0.0249325	*
C_0229	Arg-Glu	Arg-Glu			5.74273e-05	3.83762e-05	0.000101404	0.000118674	0.00034095	0.000441681	5.46426e-05	3.04473e-05	1.76578	0.529368		5.93707	1		0.951508	0.204894
C_0172	Arginine ethyl ester	Arginine ethyl ester	439495		N.A.	N.A.	N.A.	N.A.	3.35433e-05	N.A.	N.A.	N.A.	N.A.	N.A.		1<	1		N.A.	N.A.
A_0085	Ascorbic acid	Ascorbic acid	54670067	HMDB0000044	6.84826e-05	1.55838e-05	5.39971e-05	2.24588e-05	5.57386e-05	8.1576e-06	4.50764e-05	1.38019e-05	0.788478	0.401678		0.813909	0.352542		0.658216	0.674987
C_0083	Asn	Asn	236	HMDB0000168,HMDB0033780	N.A.	N.A.	N.A.	N.A.	N.A.	N.A.	2.32243e-05	8.30276e-07	N.A.	N.A.		N.A.	N.A.		1<	0.371093
C_0088	Asp	Asp	424	HMDB0000191,HMDB0006483	0.000564706	0.000251822	0.000494881	0.000297204	0.000457472	0.000117289	0.000485097	0.00016638	0.87635	0.475533		0.810106	0.185144		0.859025	0.221272
A_0098	Azelaic acid	Azelaic acid	2266	HMDB0000784	2.03855e-05	8.49262e-07	2.40467e-05	N.A.	2.93006e-05	N.A.	2.86834e-05	1.17783e-06	1.1796	1		1.43733	1		1.40705	0.583882
C_0027	Azetidine 2-carboxylic acid	Azetidine 2-carboxylic acid	16486		N.A.	N.A.	3.45325e-05	N.A.	5.22164e-05	N.A.	4.66335e-05	6.26069e-06	1<	1		1<	1		1<	0.371093
C_0047	Betaine	Betaine	247	HMDB0000043	0.0126403	0.00186401	0.0123454	0.00373076	0.0139885	0.00200658	0.015202	N.A.	0.976668	0.181449		1.10666	0.371093		1.20266	1
C_0196	Biopterin	Biopterin	2380	HMDB0000468,HMDB0000633	4.77112e-05	N.A.	8.77826e-05	3.61003e-05	5.35687e-05	3.47278e-07	7.76009e-05	5.29457e-06	1.83987	0.371093		1.12277	0.371093		1.62647	0.371093
A_0007	Butyric acid Isobutyric acid	Butyric acid Isobutyric acid	264 6590	HMDB0000039 HMDB0001873	0.390799	0.103645	0.34223	0.131579	0.336097	0.0784665	0.344963	0.114143	0.875718	0.358951		0.860027	0.102918		0.882712	0.185144
C_0176	Carboxymethyllysine	Carboxymethyllysine	123800		0.000244672	0.000102482	0.000288178	3.78432e-05	0.000236834	0.000109906	0.000225613	0.000120097	1.17781	0.812704		0.967963	0.553617		0.922102	0.343253
C_0133	Carnitine	Carnitine	85	HMDB0000062	0.000177168	0.000170801	0.000286177	0.000218892	0.000301584	0.000221665	0.000400948	0.000224047	1.61529	0.141482		1.70225	0.150786		2.2631	0.401678
C_0186	Carnosine	Carnosine	439224	HMDB0000033	N.A.	N.A.	2.7527e-05	N.A.	2.39886e-05	N.A.	N.A.	N.A.	1<	1		1<	1		N.A.	N.A.
A_0091	Chelidonic acid	Chelidonic acid	7431		0.000104208	1.35134e-05	9.51174e-05	2.85502e-05	8.95244e-05	3.15913e-05	0.000124227	1.84166e-05	0.912766	1		0.859095	0.107328		1.19211	0.0360317	*
C_0031	Choline	Choline	305	HMDB0000097	0.000249055	0.000237789	0.000726544	0.00102506	0.000542354	0.000486107	0.000386715	0.000438141	2.9172	0.441209		2.17765	0.204894		1.55273	0.528612
C_0077	cis-4-Hydroxyproline	cis-Hydroxyproline	440014	HMDB0006055	0.000953498	0.000503403	0.00117602	0.000494321	0.000840322	0.000292642	0.000874251	0.000388132	1.23337	0.221272		0.881305	0.610299		0.916888	0.759766
A_0052	Citramalic acid	Citramalic acid	1081	HMDB0000426	6.05489e-05	1.92561e-05	0.000102585	6.88116e-05	9.1866e-05	1.26623e-05	6.8547e-05	2.17865e-05	1.69424	0.280713		1.51722	0.280713		1.13209	0.855132
C_0151	Citrulline	Citrulline	9750	HMDB0000904	0.00042092	0.000199293	0.00092115	0.000819057	0.000539137	0.000569398	0.000811605	0.00050856	2.18842	0.0665457		1.28086	0.610299		1.92817	0.0323129	*
C_0079	Creatine	Creatine	586	HMDB0000064	0.000183411	0.000219948	0.000315127	0.000290129	0.000284897	0.000269241	0.000257387	0.000234508	1.71815	0.0800579		1.55333	0.0587074		1.40333	0.441209
C_0042	Creatinine	Creatinine	588	HMDB0000562	0.00129464	0.000172527	0.00138659	6.45285e-05	0.0013087	0.000154773	0.0013591	0.000139076	1.07103	0.0831311		1.01086	0.759766		1.04979	0.185144
A_0005	Crotonic acid	Crotonic acid	637090		0.000112321	N.A.	0.000165341	N.A.	0.000326625	N.A.	7.45758e-05	2.10346e-05	1.47204	1		2.90797	1		0.663954	1
C_0026	Cyclohexylamine	Cyclohexylamine	7965		3.30958e-05	5.41797e-06	N.A.	N.A.	6.60167e-05	4.05151e-05	4.69912e-05	4.01864e-05	<1	0.371093		1.99471	0.17753		1.41985	0.529368
C_0058	Cys	Cys	594	HMDB0000574,HMDB0003417	N.A.	N.A.	2.56277e-05	N.A.	2.85933e-05	7.65639e-07	2.70179e-05	4.37822e-06	1<	1		1<	0.181449		1<	0.100348
C_0185	Cystathionine	Cystathionine	834	HMDB0000099	0.000143039	8.68685e-05	0.000224077	0.000181853	0.000259454	0.000149977	0.000207581	0.000162136	1.56655	0.0590582		1.81387	0.0360317	*	1.45122	0.0590582
A_0074	Cysteic acid	Cysteic acid	72886	HMDB0002757	9.02407e-05	3.65427e-05	0.000102537	4.87636e-05	0.000108272	3.26394e-05	9.23274e-05	2.91944e-05	1.13626	0.0591721		1.19982	0.0224943	*	1.02312	0.075927
C_0198	Cytidine	Cytidine	6175	HMDB0000089	N.A.	N.A.	N.A.	N.A.	6.0678e-05	N.A.	1.71741e-05	N.A.	N.A.	N.A.		1<	1		1<	1
C_0039	Cytosine	Cytosine	597	HMDB0000630	0.000504556	0.000429925	0.000336972	0.000512643	0.0002755	0.000219413	0.000447798	0.000441489	0.667858	0.554113		0.546024	0.401678		0.887508	0.201243
C_0239	DAMGO	DAMGO	5462471		6.82035e-05	3.61581e-05	5.70387e-05	4.35217e-05	7.11352e-05	3.41326e-05	7.17818e-05	4.05631e-05	0.836302	0.0423153	*	1.04298	0.352542		1.05247	0.905695
A_0079	Decanoic acid	Decanoic acid	2969	HMDB0000511	3.46826e-05	1.87543e-05	N.A.	N.A.	1.86036e-05	N.A.	2.63291e-05	N.A.	<1	0.371093		0.536395	0.422678		0.759144	0.789268
A_0113	Desthiobiotin	Desthiobiotin	643	HMDB0003581	7.89145e-05	1.43393e-05	7.40479e-05	9.8814e-06	7.77377e-05	1.0097e-05	7.30124e-05	1.10668e-05	0.938331	0.838464		0.985089	0.838464		0.925209	0.540818
C_0036	Diethanolamine	Diethanolamine	8113	HMDB0004437	0.000466298	0.00022482	0.000504197	0.000197015	0.000408874	0.000224404	0.000512466	0.000205277	1.08128	0.0665457		0.876852	0.153576		1.09901	0.185144
C_0150	Diethylaminomalonic acid	Diethylaminomalonic acid	81272		7.79696e-05	N.A.	0.000100275	N.A.	0.000137348	7.91064e-05	0.000121519	1.81254e-05	1.28608	1		1.76156	0.0346106	*	1.55854	0.0360317	*
A_0076	Dihydroxyacetone phosphate	DHAP	668	HMDB0001473	N.A.	N.A.	5.32515e-05	8.43734e-06	N.A.	N.A.	N.A.	N.A.	1<	0.371093		N.A.	N.A.		N.A.	N.A.
C_0018	Dimethylaminoethanol	Dimethylaminoethanol	7902	HMDB0032231	0.000280983	0.000345602	0.000170026	6.85981e-05	0.000200624	5.26188e-05	0.000212303	6.07783e-05	0.605113	0.153576		0.714009	0.414823		0.755574	0.610299
C_0169	DOPA	DOPA	6047	HMDB0000181,HMDB0000609	4.93004e-05	2.12918e-05	5.60317e-05	3.05958e-05	5.99736e-05	3.58433e-05	4.40998e-05	1.47361e-05	1.13654	0.208413		1.21649	0.142213		0.894511	0.401678
C_0102	Ectoine	Ectoine	126041		6.05196e-05	9.68059e-06	6.0715e-05	1.02186e-05	5.75127e-05	1.01585e-05	5.8962e-05	9.42839e-06	1.00323	0.308063		0.950315	0.475533		0.974262	0.759766
C_0003	Ethanolamine	Ethanolamine	700	HMDB0000149	N.A.	N.A.	0.000204109	N.A.	0.000427136	0.000149647	0.000457611	N.A.	1<	1		1<	0.371093		1<	1
A_0043	Ethanolamine phosphate	EAP	1015	HMDB0000224	3.22484e-05	N.A.	0.000110304	N.A.	7.4565e-05	3.57476e-05	4.7347e-05	1.22065e-05	3.42044	1		2.3122	0.181449		1.4682	0.371093
A_0116	Ethyl glucuronide	Ethyl glucuronide	18392195	HMDB0010325	0.000103283	2.53076e-05	0.000138556	3.66469e-05	0.000102786	1.84815e-05	9.95512e-05	1.70104e-05	1.34152	0.0142662	*	0.995188	0.201243		0.963869	0.201243
C_0014	Ethylacetimidate	Ethylacetimidate	65066		N.A.	N.A.	0.000145962	N.A.	N.A.	N.A.	0.00017348	N.A.	1<	1		N.A.	N.A.		1<	1
A_0065	Formylanthranilic acid	Formylanthranilate	101399	HMDB0004089	2.16188e-05	3.64324e-06	2.13958e-05	1.14942e-06	2.22026e-05	1.02093e-05	2.19893e-05	1.12882e-05	0.989688	0.280713		1.02701	0.855132		1.01714	0.932647
C_0033	GABA	GABA	119	HMDB0000112	0.00934752	0.00231823	0.00913812	0.00242573	0.0088853	0.00189518	0.00906985	0.00204422	0.977598	0.414823		0.950551	0.540818		0.970295	0.759766
C_0154	Galactosamine	Galactosamine	24154		5.47999e-05	3.60407e-05	5.21103e-05	6.15238e-06	7.44446e-05	2.43796e-05	0.000145142	0.000148045	0.950919	0.789268		1.35848	0.789268		2.64858	0.422678
A_0106	Galacturonic acid Glucuronic acid-2	Galacturonic acid Glucuronic acid	439215 94715	HMDB0002545 HMDB0000127	N.A.	N.A.	9.40251e-05	N.A.	N.A.	N.A.	N.A.	N.A.	1<	1		N.A.	N.A.		N.A.	N.A.
C_0110	Gln	Gln	738	HMDB0000641,HMDB0003423	0.000262596	0.000106011	0.000741018	0.00175876	0.00114431	0.0028365	0.000586952	0.00118276	2.8219	0.610299		4.35769	0.477197		2.23519	0.838464
C_0113	Glu	Glu	611	HMDB0000148,HMDB0003339	0.00151846	0.0014686	0.0116404	0.0317064	0.0214901	0.0633826	0.00198231	0.00191291	7.66589	0.262193		14.1526	1		1.30547	0.759766
C_0217	Glu-Glu	Glu-Glu	439500		8.34099e-05	0.000105562	0.000110654	0.000141794	0.000502219	0.000773902	0.000100242	9.48619e-05	1.32664	0.280713		6.02109	0.201243		1.2018	1
A_0108	Gluconic acid	Gluconic acid	10690	HMDB0000625	7.91075e-05	6.80889e-05	7.22999e-05	6.7362e-05	0.00010022	6.37723e-05	0.000141807	0.000113124	0.913946	0.0360317	*	1.26689	0.105645		1.79258	0.789268
C_0209	Glucosamine 6-sulfuric acid	Glucosamine 6-sulfuric acid	72361	HMDB0000592	N.A.	N.A.	N.A.	N.A.	0.000291416	0.000161098	2.94098e-05	N.A.	N.A.	N.A.		1<	0.181449		1<	1
A_0107	Glucuronic acid-1	Glucuronic acid	94715	HMDB0000127	N.A.	N.A.	8.29716e-05	N.A.	6.59007e-05	3.01958e-06	6.61417e-05	7.60427e-06	1<	1		1<	0.371093		1<	0.371093
A_0035	Glutaric acid Methylsuccinic acid	Glutaric acid Methylsuccinic acid	743 6950476	HMDB0000661 HMDB0001844	0.000407789	0.000149743	0.000467596	0.000227922	0.000591202	0.000260533	0.000460129	0.000179584	1.14666	0.221272		1.44978	0.0323129	*	1.12835	0.153576
C_0231	Glutathione (GSH)	GSH	124886	HMDB0000125	N.A.	N.A.	N.A.	N.A.	5.51544e-05	N.A.	N.A.	N.A.	N.A.	N.A.		1<	1		N.A.	N.A.
C_0009	Gly	Gly	750	HMDB0000123	0.0265032	0.0472018	0.0378253	0.0618146	0.0511138	0.0698633	0.0338116	0.054889	1.4272	0.0665457		1.92859	0.052787		1.27576	0.052787
C_0167	Gly-Asp	Gly-Asp	97363		2.75391e-05	N.A.	4.21288e-05	6.14431e-06	0.00010492	0.000115211	4.30233e-05	2.60806e-05	1.52979	0.201243		3.80985	0.36131		1.56226	0.789268
C_0082	Gly-Gly	Gly-Gly	11163	HMDB0011733	5.04848e-05	4.22682e-06	6.74097e-05	2.5466e-05	7.2056e-05	3.89837e-05	9.57237e-05	3.59537e-05	1.33525	0.044011	*	1.42728	0.0591721		1.89609	0.0590582
C_0160	Gly-Leu	Gly-Leu			0.000101938	1.51291e-05	0.000120964	1.36846e-05	0.000142715	6.59083e-05	0.000166023	7.06307e-05	1.18664	0.441209		1.40003	0.293622		1.62867	0.0423153	*
A_0017	Glyceric acid	Glyceric acid	439194	HMDB0000139,HMDB0006372	0.00233045	N.A.	N.A.	N.A.	N.A.	N.A.	N.A.	N.A.	<1	1		<1	1		<1	1
C_0022	Glycerol	Glycerol	753	HMDB0000131	0.00762338	0.0009933	0.00756061	0.00134856	0.00745582	0.00134321	0.00717052	0.00192926	0.991767	1		0.978021	0.540818		0.940596	0.610299
A_0078	Glycerol 3-phosphate	G3P	439162	HMDB0000126	5.6078e-05	1.60402e-05	0.000298528	0.000591186	0.000108609	7.67297e-05	0.000124867	8.84656e-05	5.32344	0.0178172	*	1.93676	0.0142662	*	2.22667	0.029974	*
A_0003	Glycolic acid	Glycolic acid	757	HMDB0000115	0.00188904	0.000285964	0.00189296	0.000191688	0.00202989	0.000230606	0.00197055	0.00011544	1.00207	0.683481		1.07456	0.308063		1.04315	0.358951
A_0001	Glyoxylic acid	Glyoxylic acid	760	HMDB0000119	0.000118093	1.35975e-05	0.000155635	5.25966e-05	0.000114452	2.61646e-05	0.000134427	1.69384e-05	1.3179	0.787406		0.969168	0.583882		1.13831	0.418492
C_0046	Guanidoacetic acid	Guanidoacetic acid	763	HMDB0000128	0.000256832	6.3583e-05	0.000278267	3.01162e-05	0.00027176	3.02604e-05	0.000275684	3.09055e-05	1.08346	0.414823		1.05812	0.358951		1.0734	0.358951
C_0119	Guanine	Guanine	764	HMDB0000132	5.38995e-05	6.07766e-05	7.12491e-05	6.23612e-05	0.000110181	0.000138872	0.000104946	0.000127961	1.32189	1		2.0442	1		1.94707	0.583882
A_0033	Heptanoic acid	Heptanoic acid	8094	HMDB0000666	0.011821	0.00813906	0.0146667	0.00626075	0.00825599	0.00833564	0.0117885	0.00847158	1.24073	0.221272		0.698415	0.185144		0.997247	0.918813
A_0024	Hexanoic acid	Hexanoic acid	8892	HMDB0000535	0.0171882	0.00361461	0.0173203	0.00231177	0.0136918	0.00554512	0.0139031	0.00679319	1.00769	0.759766		0.796585	0.185144		0.808877	0.0414911	*
C_0124	His	His	773	HMDB0000177	0.000105756	4.2339e-05	0.000107389	4.3548e-05	0.000107757	3.58782e-05	0.000115779	4.80418e-05	1.01544	0.838464		1.01892	1		1.09477	0.610299
C_0222	His-Glu	His-Glu	7010583		1.66885e-05	N.A.	2.63698e-05	1.14259e-05	6.60097e-05	3.92032e-05	2.30691e-05	1.22335e-05	1.58011	0.371093		3.9554	0.371093		1.38233	0.181449
C_0040	Histamine	Histamine	774	HMDB0000870	0.0054949	0.0136482	0.000137147	6.45131e-05	0.00445861	0.0136116	0.000153455	0.000104271	0.024959	0.838464		0.811408	0.358951		0.0279268	0.759766
C_0101	Histidinol	Histidinol	165271	HMDB0003431	0.000105801	3.52796e-05	0.000125146	4.17567e-05	0.000124582	2.76056e-05	0.000144247	5.3178e-05	1.18284	0.280713		1.17751	0.142213		1.36338	0.294507
C_0164	Homoarginine	Homoarginine	9085	HMDB0000670	9.3302e-05	1.82257e-05	9.9689e-05	1.35326e-05	0.000109595	1.83064e-05	0.000102328	1.36195e-05	1.06846	0.833935		1.17462	0.799846		1.09674	0.362727
C_0166	Homocitrulline	Homocitrulline	65072	HMDB0000679	0.00113133	0.000315679	0.00116483	0.000143859	0.0011827	0.000136884	0.00113786	0.000124866	1.02961	0.918813		1.04541	1		1.00577	0.540818
C_0091	Homocysteine	Homocysteine	778	HMDB0000742	N.A.	N.A.	2.25735e-05	N.A.	4.17837e-05	N.A.	1.37695e-05	N.A.	1<	1		1<	1		1<	1
C_0054	Homoserine	Homoserine	12647	HMDB0000719	0.000653992	0.000383038	0.00194897	0.000799887	0.00157558	0.000915832	0.00180145	0.000859647	2.98012	0.00592154	*	2.40917	0.00804524	*	2.75455	0.00804524	*
A_0089	Homovanillic acid Hydroxyphenyllactic acid 3,4-Dihydroxyhydrocinnamic acid	HVA Hydroxyphenyllactic acid 3,4-Dihydroxyhydrocinnamic acid	1738 9378 348154	HMDB0000118 HMDB0000755 HMDB0000423	0.000296429	0.000308958	0.00043927	0.000440102	0.000396441	0.000377325	0.000457551	0.000430473	1.48187	0.0243902	*	1.33739	0.183431		1.54354	0.183431
C_0139	Hordenine	Hordenine	68313	HMDB0004366	3.14951e-05	8.44226e-06	2.76582e-05	5.55595e-06	3.42695e-05	1.24261e-05	2.87974e-05	7.38645e-06	0.878175	0.0591721		1.08809	0.293622		0.914346	1
C_0089	Hydroxyindole	Hydroxyindole	75421		0.000398349	0.000122567	0.000347412	0.000139742	0.000317557	9.24758e-05	0.000315141	0.000105861	0.872128	0.672604		0.797182	0.833635		0.791117	0.553617
C_0076	Hydroxyproline	Hydroxyproline	5810	HMDB0000725	0.00417362	0.00552369	0.00386971	0.00437676	0.00426933	0.00454468	0.00387356	0.00433855	0.927182	0.262193		1.02293	0.414823		0.928107	0.358951
C_0038	Hypotaurine	Hypotaurine	107812	HMDB0000965	1.57341e-05	3.06871e-06	3.96138e-05	1.21038e-05	3.67103e-05	1.86183e-06	3.12286e-05	1.59718e-06	2.51771	0.583882		2.33317	0.100348		1.98478	0.201243
C_0093	Hypoxanthine	Hypoxanthine	790	HMDB0000157	5.60396e-05	1.57328e-05	0.0018134	0.0025438	0.000536244	0.000797644	0.00026999	0.000560924	32.3593	1		9.56902	0.583882		4.81783	0.294507
C_0085	Ile	Ile	791	HMDB0000172	0.0100647	0.00460265	0.01026	0.00218268	0.0137199	0.00412968	0.0113481	0.00485078	1.01941	0.838464		1.36317	0.0144328	*	1.12751	0.683481
C_0236	Ile-Pro-Pro	Ile-Pro-Pro			0.00031916	0.000383013	0.00119335	0.00133414	0.00129397	0.00174827	0.00123358	0.00114786	3.73902	0.475533		4.05431	0.0414911	*	3.86507	0.0414911	*
C_0066	Imidazole-4-acetic acid	Imidazole-4-acetic acid	96215	HMDB0002024	3.87515e-05	1.309e-05	4.30952e-05	1.26325e-05	4.0509e-05	4.96865e-06	4.31719e-05	1.44162e-05	1.11209	0.343253		1.04535	0.236137		1.11407	0.185144
C_0024	Imidazole-4-methanol	Imidazole-4-methanol	1745		0.000314041	7.31289e-05	0.000310189	6.91109e-05	0.000302933	6.01969e-05	0.00029166	5.08842e-05	0.987736	0.759766		0.964628	0.683481		0.928732	0.358951
C_0125	Indole-3-acetaldehyde	Indoleacetaldehyde	800	HMDB0001190	6.15205e-05	1.32787e-06	5.12495e-05	3.12858e-05	8.28372e-05	1.4569e-05	6.81118e-05	1.90146e-05	0.833047	1		1.3465	0.583882		1.10714	0.100348
A_0084	Indole-3-acetic acid	IAA	802	HMDB0000197	0.000456548	0.0012193	0.000288744	0.000583943	0.000335155	0.000764204	9.85537e-05	4.6717e-05	0.632451	0.308063		0.734107	0.838464		0.215867	0.838464
C_0132	Indole-3-ethanol	Indole-3-ethanol	10685	HMDB0003447	7.08531e-05	3.61705e-05	4.03757e-05	8.33986e-06	5.13548e-05	N.A.	4.25492e-05	2.7251e-06	0.569851	0.855132		0.724807	1		0.600527	1
A_0111	Indole-3-lactic acid 5-Methoxyindoleacetic acid	Indolelactic acid 5-MIAA	676157 18986	HMDB0000671 HMDB0004096	5.44377e-05	2.44579e-05	5.2606e-05	7.68215e-06	7.42964e-05	3.95159e-05	5.42543e-05	2.17187e-05	0.966353	1		1.3648	0.100348		0.996631	0.280713
C_0015	Isoamylamine	Isoamylamine	7894		0.000933493	0.000854578	0.000895456	0.00062424	0.00255036	0.00195089	0.00181195	0.00193436	0.959253	0.422678		2.73207	0.422678		1.94104	0.789268
C_0007	Isobutylamine	Isobutylamine	6558		0.00406053	N.A.	0.00366268	N.A.	0.00640138	N.A.	0.00773105	N.A.	0.902021	1		1.57649	1		1.90395	1
C_0114	Isoglutamic acid	Isoglutamic acid	73064		0.000219104	0.000204976	0.000232942	0.000104917	0.000213052	0.000116976	0.000220174	0.000154028	1.06316	0.528612		0.972381	0.944183		1.00488	1
C_0011	Isopropanolamine	Isopropanolamine	4	HMDB0012136	0.00204881	0.00264727	0.00230951	0.00251577	0.00218488	0.00274496	0.00200851	0.0024137	1.12724	0.475533		1.06641	0.759766		0.980331	0.918813
A_0012	Isovaleric acid DL-2-Methylbutyric Acid Valeric acid	Isovaleric acid 2-Methylbutyric acid Valeric acid	10430 8314 7991	HMDB0000718 HMDB0002176 HMDB0000892	0.138422	0.0500483	0.1271	0.0349036	0.0921129	0.0389417	0.116202	0.0556746	0.918203	0.540818		0.665448	0.00592154	*	0.839472	0.126279
A_0080	Isovalerylalanine N-Acetylleucine	Isovalerylalanine N-Acetylleucine	129285 70912	HMDB0000747 HMDB0011756	0.00296732	0.00132794	0.00253052	0.000911127	0.00382046	0.00195298	0.00351231	0.00209326	0.852797	0.262193		1.28751	0.185144		1.18367	0.475533
C_0178	Kynurenine	Kynurenine	846	HMDB0000684	4.49913e-05	1.26565e-05	5.67001e-05	1.58206e-05	5.36818e-05	1.73122e-05	5.47856e-05	1.33252e-05	1.26025	0.343253		1.19316	0.0190589	*	1.21769	0.00804524	*
A_0010	Lactic acid	Lactic acid	612	HMDB0000190,HMDB0001311	0.000525217	0.000375123	0.0174006	0.037897	0.0104356	0.0264282	0.000967973	0.00119843	33.1303	0.529368		19.8691	0.204894		1.843	0.418492
C_0086	Leu	Leu	857	HMDB0000687	0.0113608	0.00691843	0.0111812	0.00281634	0.0196263	0.0107578	0.0179749	0.0144772	0.98419	0.918813		1.72755	0.0190589	*	1.58219	0.0665457
C_0194	Lidocaine	Lidocaine	3676		0.00011348	9.44089e-05	0.000121397	N.A.	0.000199078	N.A.	9.50633e-05	N.A.	1.06977	0.100348		1.75431	0.100348		0.837712	0.100348
C_0177	Lipoamide	Lipoamide	863	HMDB0000962	N.A.	N.A.	4.60174e-05	N.A.	3.92149e-05	7.08936e-06	3.33367e-05	1.74355e-06	1<	1		1<	0.371093		1<	0.371093
C_0111	Lys	Lys	866	HMDB0000182,HMDB0003405	0.001666	0.00308485	0.0211968	0.0493714	0.00912328	0.0143877	0.0146867	0.0305505	12.7232	0.0249325	*	5.47616	0.052787		8.81557	0.00804524	*
C_0108	Lysinamide	Lysinamide	439605		N.A.	N.A.	N.A.	N.A.	2.2761e-05	6.01527e-06	2.59198e-05	1.19974e-05	N.A.	NA		1<	0.371093		1<	0.371093
A_0068	m-Ethoxybenzoic acid 3-Phenyllactic acid p-Methoxyphenylacetic acid	m-Ethoxybenzoic acid 3-Phenyllactic acid p-Methoxyphenylacetic acid	12126 643327 7690	HMDB0000748,HMDB0000779 HMDB0002072	0.000764046	0.00107789	0.000698622	0.000787688	0.00301615	0.00394612	0.000863789	0.000891954	0.914372	0.722283		3.9476	0.0329694	*	1.13054	0.343253
A_0041	m-Hydroxybenzoic acid p-Hydroxybenzoic acid	m-Hydroxybenzoic acid p-Hydroxybenzoic acid	7420 135	HMDB0002466 HMDB0000500	0.000138094	4.19798e-05	0.000128804	4.72319e-05	0.000103902	4.93323e-05	0.000116749	4.57657e-05	0.932727	1		0.7524	0.0755606		0.845429	0.683481
A_0020	Maleamic acid	Maleamic acid	5280451		8.09281e-05	N.A.	0.000140393	9.12326e-05	0.000123663	8.90513e-05	0.000150729	8.65298e-05	1.73478	0.100348		1.52806	0.181449		1.86251	0.181449
C_0155	Mannosamine	Mannosamine	440049		0.000396951	0.000539712	0.000524717	0.000522356	0.00057325	0.000527915	0.000302757	0.000463034	1.32187	0.0590582		1.44413	0.0590582		0.762707	0.0142662	*
C_0190	Melatonin	Melatonin	896	HMDB0001389	0.000123672	1.05846e-05	0.000118475	2.24563e-05	0.000123617	1.50414e-05	0.000135614	1.81776e-05	0.95798	0.271899		0.999559	1		1.09656	0.0800579
A_0004	Mesaconic acid_-CO2	Mesaconic acid	638129		N.A.	N.A.	N.A.	N.A.	N.A.	N.A.	7.27539e-05	N.A.	N.A.	N.A.		N.A.	N.A.		1<	1
C_0117	Met	Met	876	HMDB0000696	0.0109318	0.0296642	0.00685995	0.0116155	0.018589	0.0328643	0.00495191	0.00916398	0.627519	0.475533		1.70045	0.0831311		0.45298	0.683481
C_0136	Methionine sulfoxide	Methionine sulfoxide	158980	HMDB0002005	0.000300173	0.000389137	2.75613e-05	N.A.	0.00100205	0.000422117	0.000142039	0.000151757	0.0918178	0.789268		3.33825	0.583882		0.47319	0.855132
C_0006	Methylguanidine	Methylguanidine	10111	HMDB0001522	0.000121035	2.01877e-05	0.000124737	1.55342e-05	0.000127563	1.46281e-05	0.000143843	2.28958e-05	1.03059	0.352542		1.05394	0.833935		1.18844	0.141482
C_0073	Mevalolactone	Mevalolactone	5325923	HMDB0006024	N.A.	N.A.	0.000554886	N.A.	0.000751407	N.A.	0.000451412	3.20928e-05	1<	1		1<	1		1<	0.371093
A_0054	Mevalonic acid	Mevalonic acid	134965	HMDB0000227	0.000347624	0.000154744	0.000761962	0.000723668	0.00048727	0.000264579	0.00056542	0.000415791	2.19192	0.058024		1.40172	0.123534		1.62653	0.102918
A_0125	myo-Inositol 2-phosphate	Myoinositol 2-phosphate	160886		1.89668e-05	N.A.	N.A.	N.A.	2.21028e-05	3.58169e-06	3.13756e-05	N.A.	<1	1		1.16534	0.371093		1.65424	1
A_0034	N-Acetyl-β-alanine	N-Acetyl-b-alanine	76406		0.000417749	0.000200819	0.000547168	0.000235534	0.000523087	0.00023922	0.000520017	0.000219098	1.3098	0.0144328	*	1.25216	0.052787		1.24481	0.126279
A_0082	N-Acetylasparagine	N-Acetylasparagine	99715	HMDB0006028	0.000123659	6.44791e-05	0.000239928	0.000304267	0.000239007	0.000298527	0.000189701	0.000248712	1.94024	0.358951		1.93279	0.221272		1.53407	0.540818
A_0083	N-Acetylaspartic acid	N-Acetylaspartic acid	65065	HMDB0000812	7.01501e-05	4.26387e-05	0.000113421	7.25402e-05	7.54189e-05	6.21921e-05	0.000128188	0.000121773	1.61683	0.181449		1.07511	1		1.82734	0.422678
A_0064	N-Acetylcysteine	N-Acetylcysteine	12035	HMDB0001890	N.A.	N.A.	3.47532e-05	2.4777e-07	3.63212e-05	1.90104e-05	3.32285e-05	5.7246e-06	1<	0.371093		1<	0.181449		1<	0.371093
C_0183	N-Acetylgalactosamine-1 N-Acetylglucosamine-1 N-Acetylmannosamine-1	N-Acetylgalactosamine GlcNAc ManNAc	35717 439174 439281	HMDB0000853 HMDB0000215 HMDB0001129	9.00236e-05	2.00236e-05	0.00020645	3.43295e-05	0.00015329	0.000132662	0.000182962	0.000164545	2.29329	0.00592154	*	1.70278	0.0665457		2.03238	0.0108269	*
C_0184	N-Acetylgalactosamine-2 N-Acetylglucosamine-2 N-Acetylmannosamine-2	N-Acetylgalactosamine GlcNAc ManNAc	35717 439174 439281	HMDB0000853 HMDB0000215 HMDB0001129	4.59155e-05	8.78466e-06	4.30312e-05	5.62803e-06	4.37945e-05	6.88122e-06	4.62892e-05	8.17462e-06	0.937182	0.441209		0.953806	0.918813		1.00814	0.052787
A_0131	N-Acetylglucosamine 1-phosphate	GlcNAc-P	440272	HMDB0001367	N.A.	N.A.	N.A.	N.A.	N.A.	N.A.	0.000102818	1.4836e-05	N.A.	N.A.		N.A.	N.A.		1<	0.371093
A_0099	N-Acetylglutamic acid	N-AcGlu	70914	HMDB0001138	7.07884e-05	6.33153e-05	0.000116283	0.000202407	4.44325e-05	1.60098e-05	0.000105383	0.000152167	1.64269	0.0755606		0.627681	0.635586		1.4887	0.183431
A_0097	N-Acetylglutamine	N-Acetylglutamine	25561	HMDB0006029	7.34155e-05	1.49575e-05	0.000101698	2.40314e-05	9.79589e-05	3.47956e-05	9.39989e-05	1.66961e-05	1.38524	0.00804524	*	1.33431	0.0665457		1.28037	0.153576
A_0023	N-Acetylglycine	N-Acetylglycine	10972	HMDB0000532	0.00037552	0.000222534	0.000414154	0.000247348	0.000436241	0.000178424	0.000317478	0.000181947	1.10288	0.528612		1.1617	1		0.845437	0.905695
C_0170	N-Acetylhistidine	N-Acetylhistidine	75619		4.44848e-05	2.94891e-05	6.84167e-05	4.37347e-05	9.04639e-05	9.27856e-05	3.96886e-05	1.60921e-05	1.53798	0.583882		2.03359	0.583882		0.892185	0.855132
C_0162	N-Acetyllysine	N-Acetyllysine	92907	HMDB0000446	0.000735976	0.000540823	0.00123978	0.000740823	0.00137764	0.0010528	0.00119134	0.000679441	1.68454	0.00592154	*	1.87185	0.00592154	*	1.61872	0.00592154	*
A_0101	N-Acetylmethionine	N-Acetylmethionine	448580	HMDB0011745	0.000282879	0.000310946	0.000388792	0.000310951	0.000771717	0.000623665	0.000411645	0.000247674	1.37441	0.0831311		2.72808	0.0414911	*	1.4552	0.308063
A_0130	N-Acetylmuramic acid	N-Acetylmuramic acid	5462244		4.30888e-05	1.50356e-05	5.20336e-05	1.28519e-05	5.06906e-05	1.23805e-05	5.44566e-05	1.50366e-05	1.20759	0.058024		1.17642	0.00592154	*	1.26382	0.0178172	*
A_0132	N-Acetylneuraminic acid	NeuNAc	439197	HMDB0000230	3.13585e-05	4.37603e-06	2.98833e-05	4.06085e-06	3.04673e-05	4.93607e-06	3.05686e-05	8.94119e-07	0.952955	0.583882		0.97158	0.352542		0.974808	1
C_0147	N-Acetylornithine	N-AcOrn	439232	HMDB0003357	0.000616938	0.000445138	0.00105772	0.000443901	0.00108516	0.000477856	0.00101193	0.000381328	1.71446	0.00592154	*	1.75894	0.00592154	*	1.64024	0.00592154	*
A_0112	N-Acetylphenylalanine	N-Acetylphenylalanine	74839	HMDB0000512	0.000611676	0.000405579	0.000578785	0.000400518	0.000888163	0.000516515	0.00074395	0.000479494	0.946228	0.918813		1.45201	0.102918		1.21625	0.221272
C_0074	N-Acetylputrescine	N-Acetylputrescine	122356	HMDB0002064	0.00339498	0.003114	0.00395039	0.00326395	0.00393588	0.00340301	0.0033646	0.00268204	1.1636	0.126279		1.15932	0.838464		0.991051	0.918813
C_0115	N-Acetylserine	N-Acetylserine	65249	HMDB0002931	8.50828e-05	N.A.	0.000191491	0.000164527	8.98328e-05	N.A.	0.000180953	N.A.	2.25064	0.100348		1.05583	1		2.12678	1
A_0121	N-Acetyltryptophan	N-Acetyltryptophan	439917		2.90068e-05	2.27938e-06	2.91037e-05	8.97177e-06	2.79954e-05	1.05525e-05	2.74929e-05	5.48608e-06	1.00334	0.401678		0.965132	0.0346106	*	0.947809	0.0128512	*
A_0117	N-Acetyltyrosine	N-Acetyltyrosine	68310	HMDB0000866	0.000161595	8.66732e-05	0.000178773	6.80612e-05	0.000154758	4.91929e-05	0.000157268	4.79907e-05	1.1063	0.358951		0.957686	1		0.973221	0.918813
A_0100	N-Carbamylglutamic acid	N-Carbamylglutamic acid	121396		4.54459e-05	N.A.	5.81224e-05	N.A.	N.A.	N.A.	5.04456e-05	N.A.	1.27894	1		<1	1		1.11001	1
A_0044	N-Ethylmaleimide_+H2O	N-Ethylmaleimide	4362		8.16266e-05	1.19643e-05	7.78404e-05	9.22145e-06	7.1497e-05	9.85629e-06	7.72896e-05	8.8982e-06	0.953616	0.358951		0.875904	0.052787		0.946868	0.308063
A_0013	N-Formylglycine	N-Formylglycine	75606		0.000152581	4.22212e-05	0.000162493	4.51016e-06	0.00014648	9.2524e-06	0.000183697	3.29409e-05	1.06496	0.422678		0.960017	1		1.20393	0.371093
A_0087	N-Formylmethionine	N-Formylmethionine	439750	HMDB0001015	6.30978e-05	2.25527e-05	6.14385e-05	2.8571e-05	6.89418e-05	2.38651e-05	5.8181e-05	2.59626e-05	0.973703	0.799846		1.09262	0.672604		0.922077	0.446873
C_0116	N-Methylaspartic acid	N-Methylaspartic acid	22880	HMDB0002393	0.00017511	2.96537e-05	0.000180957	4.97022e-05	0.000204073	5.11138e-05	0.000178249	4.11069e-05	1.03339	0.583882		1.1654	1		1.01793	0.855132
C_0131	N-Methylglutamic acid	N-Methylglutamic acid	439377		N.A.	N.A.	N.A.	N.A.	3.60099e-05	N.A.	4.47884e-05	N.A.	N.A.	N.A.		1<	1		1<	1
C_0070	N-Methylproline	N-Methylproline	557		0.000176216	6.87126e-05	8.44746e-05	2.76318e-05	0.000121321	N.A.	8.03701e-05	1.13509e-05	0.479381	0.422678		0.688476	0.371093		0.456089	0.422678
C_0032	N-Methylputrescine	N-Methylputrescine	439791	HMDB0003661	0.014092	0.00318271	0.0146609	0.00339719	0.0150604	0.00328713	0.015405	0.00233765	1.04037	0.540818		1.06871	0.759766		1.09317	0.221272
C_0224	N1,N12-Diacetylspermine	N1,N12-Diacetylspermine	132680	HMDB0002172	4.80494e-05	3.77811e-05	4.08856e-05	1.50706e-05	7.1035e-05	6.71069e-05	3.85029e-05	3.23236e-05	0.850908	0.201243		1.47837	0.181449		0.801319	0.787406
C_0188	N1,N8-Diacetylspermidine	N1,N8-Diacetylspermidine	389613	HMDB0041947	0.000102762	4.73158e-05	0.000106521	5.67912e-05	0.000110433	5.84076e-05	0.000102646	5.1288e-05	1.03658	1		1.07465	0.838464		0.99887	0.918813
C_0159	N1-Acetylspermidine	N1-Acetylspermidine	496	HMDB0001276	0.00027701	0.000120716	0.000352674	0.000257342	0.000429917	0.000310609	0.000370843	0.000273557	1.27315	0.358951		1.55199	0.126279		1.33874	0.221272
C_0201	N1-Acetylspermine	N1-Acetylspermine	916	HMDB0001186	4.23276e-05	3.98371e-05	3.43373e-05	1.3131e-05	3.94157e-05	2.67402e-05	3.30438e-05	1.15152e-05	0.811229	0.674987		0.931206	0.401678		0.780668	0.674987
A_0110	N2-Acetylaminoadipic acid	N2-Acetylaminoadipic acid	443992		3.52226e-05	2.37864e-05	6.8471e-05	5.24829e-05	3.6798e-05	1.32766e-05	7.61104e-05	8.39067e-05	1.94395	0.401678		1.04473	0.812704		2.16084	0.271899
A_0127	N2-Phenylacetylglutamine	N2-Phenylacetylglutamine	92258	HMDB0006344	5.48643e-05	5.69285e-06	5.39529e-05	3.2597e-06	5.61647e-05	6.89221e-06	5.72447e-05	5.31183e-06	0.983388	0.759766		1.0237	1		1.04339	0.475533
C_0189	N2-Succinylornithine	N2-Succinylornithine	127370	HMDB0001199	6.08492e-05	4.31468e-05	0.000197219	0.000225262	0.000184812	0.000150647	6.44461e-05	3.95616e-05	3.24111	0.0224943	*	3.03721	0.799846		1.05911	0.477197
C_0148	N5-Ethylglutamine	N5-Ethylglutamine	439378		0.00704154	0.00369294	0.00664314	0.00340957	0.00801076	0.0037436	0.00726071	0.00384425	0.943421	1		1.13764	0.102918		1.03113	0.683481
C_0165	N6,N6,N6-Trimethyllysine	Trimethyllysine	440120	HMDB0001325	0.000487944	0.000358615	0.000511082	0.000418989	0.000642374	0.000345288	0.000552389	0.000365767	1.04742	1		1.31649	0.683481		1.13207	0.185144
C_0161	N6-Acetyllysine	N6-Acetyllysine	92832	HMDB0000206	0.000783084	0.000610354	0.0011115	0.000874016	0.000978363	0.000622111	0.00101797	0.000694257	1.41939	0.00592154	*	1.24937	0.0831311		1.29995	0.0831311
C_0129	N6-Methyllysine	N6-Methyllysine	164795	HMDB0002038	0.000143521	0.000112637	0.000155719	0.000123789	0.000205845	0.00010647	0.000240557	0.000114567	1.085	0.0243902	*	1.43425	0.0323129	*	1.67612	0.141482
C_0158	N8-Acetylspermidine	N8-Acetylspermidine	123689	HMDB0002189	0.000117215	4.13382e-05	0.000143266	0.000107324	0.000148336	0.000100592	0.000146434	0.000106813	1.22224	0.683481		1.2655	0.308063		1.24928	0.414823
A_0158	NAD+	NAD+	5893	HMDB0000902	N.A.	N.A.	4.97351e-05	N.A.	N.A.	N.A.	3.37503e-05	N.A.	1<	1		N.A.	NA		1<	1
C_0060	Nicotinic acid	Nicotinic acid	938	HMDB0001488	0.00105941	0.00063158	0.00140534	0.000600529	0.00125816	0.000620241	0.00119334	0.000710263	1.32653	0.0414911	*	1.1876	0.414823		1.12642	0.358951
C_0143	Noradrenaline		439260	HMDB0000216	3.01119e-05	5.91996e-06	3.56957e-05	8.65643e-06	2.80855e-05	6.47294e-06	3.6421e-05	9.59036e-06	1.18543	0.208413		0.932704	0.855132		1.20952	0.142213
C_0081	Norspermidine		5942	HMDB0011634	3.36612e-05	N.A.	N.A.	N.A.	N.A.	N.A.	N.A.	N.A.	<1	1		<1	1		<1	1
C_0195	N’-Formylkynurenine	N-Formylkynurenine	910	HMDB0001200	5.07197e-05	1.49858e-05	5.255e-05	1.50359e-05	5.7585e-05	1.66242e-05	5.54084e-05	1.41032e-05	1.03609	0.944183		1.13536	0.286321		1.09244	0.812704
C_0163	Nω-Methylarginine	Nw-Methylarginine	132862		5.47473e-05	1.08458e-05	6.94039e-05	1.62691e-05	5.78558e-05	1.18579e-05	6.9259e-05	1.53153e-05	1.26771	0.00915169	*	1.05678	0.123534		1.26507	0.00804524	*
C_0130	O-Acetylhomoserine 2-Aminoadipic acid	O-Acetylhomoserine 2-Aminoadipic acid	439389 92136	HMDB0000510	0.000121077	1.75802e-05	0.0002868	0.000192862	0.000218828	0.000149734	0.000257224	0.000202009	2.36873	0.00592154	*	1.80734	0.0665457		2.12446	0.00804524	*
C_0112	O-Acetylserine	O-Acetylserine	99478	HMDB0003011	N.A.	N.A.	0.000163741	2.91269e-05	0.000185611	0.000189964	0.000236027	N.A.	1<	0.371093		1<	0.181449		1<	1
A_0040	o-Hydroxybenzoic acid	o-Hydroxybenzoic acid	338	HMDB0001895	5.48839e-05	7.58297e-06	4.98579e-05	6.4047e-06	5.16014e-05	6.52052e-06	5.281e-05	6.70586e-06	0.908425	0.540818		0.940192	0.759766		0.962213	0.610299
A_0092	O-Phosphoserine	3PSer	68841	HMDB0000272	3.89981e-05	1.20513e-05	6.54856e-05	4.32946e-05	7.10042e-05	3.86348e-05	5.07678e-05	2.476e-05	1.6792	0.108319		1.82071	0.0360317	*	1.3018	0.208413
A_0114	O-Succinylhomoserine	O-Succinylhomoserine	439406		6.84292e-05	N.A.	5.76074e-05	N.A.	2.53632e-05	4.4253e-06	6.69969e-05	N.A.	0.841855	1		0.370648	1		0.97907	1
A_0045	Octanoic acid	Octanoic acid	379	HMDB0000482	9.96495e-05	7.87783e-05	6.98803e-05	1.74218e-05	0.000176826	N.A.	6.10469e-05	1.77252e-05	0.701261	0.838464		1.77448	0.0224943	*	0.612617	0.308063
C_0122	Octopamine Dopamine	Octopamine Dopamine	440266 681	HMDB0004825 HMDB0000073	7.60446e-05	3.23142e-05	8.85395e-05	5.38014e-05	9.64552e-05	4.50632e-05	9.56081e-05	4.28256e-05	1.16431	0.308063		1.2684	0.0249325	*	1.25726	0.0190589	*
C_0203	Octopine	Octopine	440237		4.04534e-05	2.18316e-05	6.16711e-05	4.41179e-05	4.8163e-05	1.02869e-05	7.46542e-05	5.01874e-05	1.5245	0.799846		1.19058	0.812704		1.84544	0.0755606
C_0225	Ophthalmic acid	Ophthalmic acid	7018721	HMDB0005765	3.75318e-05	6.84566e-06	2.50954e-05	N.A.	N.A.	N.A.	3.02664e-05	N.A.	0.668642	0.371093		<1	0.371093		0.806419	0.422678
C_0084	Ornithine	Ornithine	389	HMDB0000214,HMDB0003374	0.00130718	0.00108338	0.0049657	0.00473203	0.00189574	0.00235667	0.00931636	0.0102875	3.79879	0.0144328	*	1.45025	0.475533		7.12707	0.00592154	*
A_0008	Oxamic acid	Oxamic acid	974		0.000119634	4.22402e-06	9.65653e-05	N.A.	8.73703e-05	N.A.	0.000114097	N.A.	0.807174	0.371093		0.730315	0.422678		0.95372	0.422678
C_0096	p-Aminobenzoic acid	p-Aminobenzoic acid	978	HMDB0001392	0.000113757	4.79031e-05	0.000111911	4.32363e-05	9.7305e-05	4.17905e-05	9.8135e-05	3.60305e-05	0.983773	0.918813		0.855379	0.102918		0.862676	0.221272
A_0039	p-Toluic acid o-Toluic acid m-Toluic acid	p-Toluic acid o-Toluic acid m-Toluic acid	7470 8373 7418		0.0154343	0.0128153	0.0149911	0.00783047	0.0119498	0.0105584	0.0138089	0.00619771	0.971286	0.838464		0.774233	0.126279		0.894692	0.918813
A_0115	Pantothenic acid	Pantothenic acid	6613	HMDB0000210	0.000203242	7.02145e-05	0.000198417	9.22763e-05	0.000216752	7.982e-05	0.000191598	9.75322e-05	0.976259	0.528612		1.06647	0.107328		0.94271	0.362727
A_0061	Pelargonic acid	Pelargonic acid	8158	HMDB0000847	4.92703e-05	9.20496e-06	4.05186e-05	N.A.	4.43981e-05	9.45573e-06	3.97177e-05	5.85342e-06	0.822374	0.201243		0.901113	0.674987		0.806119	0.589639
C_0140	Phe	Phe	994	HMDB0000159	0.00899821	0.00783413	0.00873614	0.00649964	0.0126366	0.00967499	0.0124967	0.0117033	0.970875	0.683481		1.40435	0.0831311		1.38879	0.759766
A_0105	Phenaceturic acid	Phenaceturic acid	68144	HMDB0000821	4.69192e-05	1.61152e-05	5.61777e-05	2.06219e-05	5.694e-05	2.26646e-05	5.96731e-05	1.26802e-05	1.19733	0.192518		1.21358	0.236137		1.27183	0.0972011
C_0023	Phenol	Phenol	996	HMDB0000228	0.0010706	8.85909e-05	0.00114491	3.72283e-05	0.00118793	9.50768e-05	0.00128481	4.81673e-05	1.06941	0.052787		1.1096	0.0249325	*	1.20009	0.00592154	*
C_0157	Phosphorylcholine	Phosphorylcholine	1014	HMDB0001565	0.000414048	3.65634e-05	0.000323303	0.00020235	0.000236588	0.000121201	0.000232658	0.000130759	0.780835	1		0.571402	0.201243		0.56191	0.201243
A_0066	Phthalic acid	Phthalic acid	1017	HMDB0002107	3.42647e-05	4.33176e-06	4.06682e-05	1.3045e-05	3.92208e-05	8.12075e-06	3.62921e-05	8.36276e-06	1.18688	0.0178172	*	1.14464	0.0665457		1.05917	0.343253
C_0061	Picolinic acid	Picolinic acid	1018	HMDB0002243	2.41007e-05	3.37402e-06	5.4257e-05	1.73378e-05	4.48056e-05	1.10178e-05	4.74231e-05	1.1796e-05	2.25126	0.142213		1.8591	0.142213		1.96771	0.0591721
C_0069	Pipecolic acid	Pipecolic acid	439227	HMDB0000070,HMDB0000716,HMDB0005960	0.00424094	0.00285923	0.00469416	0.00391463	0.00349677	0.00287452	0.0044596	0.00397562	1.10687	0.262193		0.824527	0.0144328	*	1.05156	0.759766
C_0013	Piperidine	Piperidine	8082		0.000307002	0.000164918	0.000327108	0.00018189	0.000294551	0.000175206	0.000315938	0.000144534	1.06549	0.475533		0.959445	0.683481		1.02911	1
C_0045	Pro	Pro	614	HMDB0000162,HMDB0003411	0.00270347	0.00421746	0.00208479	0.00230773	0.00437229	0.00476474	0.00358809	0.00603801	0.771152	0.540818		1.61729	0.126279		1.32722	0.918813
A_0002	Propionic acid	Propionic acid	1032	HMDB0000237	0.302541	0.0836443	0.331266	0.0677254	0.303353	0.0617414	0.345882	0.0637296	1.09494	0.052787		1.00268	1		1.14325	0.0665457
A_0060	Protocatechuic acid	Protocatechuic acid	72	HMDB0001856	6.51651e-05	1.88538e-05	0.000103727	4.47496e-05	0.000101976	4.49075e-05	9.53025e-05	9.15625e-06	1.59176	0.352542		1.56488	0.352542		1.46248	0.529368
C_0200	Pseudouridine	Pseudouridine	15047	HMDB0000767	0.00020754	8.11643e-05	0.000238191	5.87663e-05	0.000242919	7.66055e-05	0.000204547	7.33355e-05	1.14769	0.208413		1.17047	0.554113		0.985577	0.352542
C_0019	Putrescine	Putrescine	1045	HMDB0001414	0.00161528	0.00118331	0.00136201	0.000887732	0.00237621	0.00178031	0.00173342	0.00148785	0.843204	0.153576		1.47108	0.0414911	*	1.07314	0.540818
C_0141	Pyridoxal	Pyridoxal	1050	HMDB0001545	6.06749e-05	7.84596e-06	6.02144e-05	1.01618e-05	5.73039e-05	8.75166e-06	5.76135e-05	5.69904e-06	0.992409	0.759766		0.944441	0.358951		0.949543	0.414823
C_0142	Pyridoxamine	Pyridoxamine	1052	HMDB0001431	4.52515e-05	7.52082e-06	6.12974e-05	1.67945e-05	4.39577e-05	1.60504e-05	6.24047e-05	1.76945e-05	1.35459	0.00915169	*	0.971409	0.058024		1.37906	0.00915169	*
C_0204	Pyridoxamine 5'-phosphate	Pyridoxamine-P	1053	HMDB0001555	N.A.	N.A.	N.A.	N.A.	3.26202e-05	4.98304e-06	2.47724e-05	1.25882e-05	N.A.	N.A.		1<	0.371093		1<	0.181449
C_0144	Pyridoxine	Pyridoxine	1054	HMDB0000239	5.24437e-05	3.14093e-06	4.01366e-05	6.68788e-06	3.5333e-05	1.00033e-05	4.07217e-05	9.15237e-06	0.765328	0.589639		0.673732	0.36131		0.776484	0.672604
A_0018	Pyrrole-2-carboxylic acid	Pyrrole-2-carboxylic acid	12473	HMDB0004230	1.95931e-05	4.54363e-06	1.84151e-05	3.89971e-06	2.44116e-05	5.1e-06	1.85073e-05	3.22278e-06	0.939873	0.583882		1.24593	0.583882		0.944579	0.855132
A_0104	Quinic acid	Quinic acid	6508	HMDB0003072	5.59436e-05	1.48878e-05	5.92854e-05	6.01651e-06	5.95795e-05	1.03069e-05	6.19654e-05	1.09576e-05	1.05974	0.799846		1.06499	0.554113		1.10764	0.352542
C_0237	Riboflavin	Riboflavin	493570	HMDB0000244	6.41471e-05	1.08838e-05	6.04695e-05	3.79461e-05	6.34701e-05	5.42393e-06	6.78702e-05	1.13265e-05	0.942669	0.583882		0.989446	0.529368		1.05804	0.0224943	*
A_0119	Ribulose 5-phosphate	Ru5P	439184	HMDB0000618	3.07082e-05	1.19471e-05	4.20721e-05	1.69147e-05	4.61123e-05	2.01001e-05	4.26936e-05	1.63128e-05	1.37006	0.204894		1.50163	0.141482		1.3903	0.0208626	*
C_0153	S-Carboxymethylcysteine	S-Carboxymethylcysteine	193653		0.000156862	0.000116868	0.000204654	8.88131e-05	0.000190039	0.000107922	0.000210353	8.73408e-05	1.30467	0.358951		1.21151	0.414823		1.34101	0.221272
C_0090	S-Methylcysteine	S-Methylcysteine	24417	HMDB0002108	5.86984e-05	3.57535e-05	8.55982e-05	2.95795e-05	8.12928e-05	3.75438e-05	8.42082e-05	5.41042e-05	1.45827	0.00592154	*	1.38492	0.0414911	*	1.43459	0.0831311
C_0235	S-Methylglutathione	S-Methylglutathione	115260		4.14546e-05	N.A.	2.72406e-05	1.39434e-05	3.1796e-05	9.39424e-06	3.60851e-05	1.29961e-05	0.65712	0.422678		0.767009	1		0.870473	0.371093
C_0219	Saccharopine	Saccharopine	160556	HMDB0000279	0.000962722	0.00112157	0.00197598	0.000828274	0.00223649	0.000356881	0.00190192	0.000940017	2.05249	0.0243902	*	2.32309	0.0243902	*	1.97557	0.107328
C_0016	Sarcosine	Sarcosine	1088	HMDB0000271	0.000644281	0.000316175	0.000524568	0.000313047	0.000811265	0.000527825	0.00069316	0.000399112	0.814191	0.833935		1.25918	0.201243		1.07587	0.105645
C_0171	SDMA	SDMA	169148	HMDB0003334	2.48523e-05	6.03553e-06	2.86915e-05	8.89129e-06	3.23637e-05	4.3128e-06	3.26275e-05	8.66873e-06	1.15448	0.406941		1.30224	0.446873		1.31286	0.358951
C_0035	Ser	Ser	617	HMDB0000187,HMDB0003406	0.000266896	0.000115244	0.000468522	0.000554208	0.000210771	6.42124e-05	0.000188579	7.04496e-05	1.75545	0.352542		0.789714	0.051913		0.706565	0.233953
C_0192	Ser-Glu	Ser-Glu			0.00012195	0.000121156	0.000153052	0.000200811	0.000248622	0.000483381	0.000159406	0.000156782	1.25504	0.0249325	*	2.03873	0.153576		1.30714	0.123534
C_0152	Serotonin	Serotonin	5202	HMDB0000259	0.0024063	0.000412924	0.00211502	0.00049661	0.00180259	0.000405359	0.00174958	0.000585721	0.878951	0.126279		0.749113	0.00804524	*	0.727085	0.00804524	*
C_0109	Spermidine	Spermidine	1102	HMDB0001257	0.000681549	0.000358415	0.0010324	0.000498924	0.000870635	0.000384293	0.000856903	0.000455231	1.51478	0.0323129	*	1.27744	0.414823		1.25729	0.262193
C_0173	Spermine	Spermine	1103	HMDB0001256	9.23472e-05	6.07731e-05	0.000118591	3.62958e-05	0.000114751	3.12361e-05	0.000156889	2.59289e-05	1.28419	0.00804524	*	1.2426	0.00804524	*	1.69891	0.0128512	*
A_0025	Succinic acid	Succinic acid	1110	HMDB0000254	0.019211	0.0259335	0.0499568	0.0694704	0.00124357	0.00092132	0.0268276	0.0371827	2.60043	1		0.0647324	0.371093		1.39647	1
A_0126	Sulfotyrosine	Sulfotyrosine	514186		N.A.	N.A.	4.40405e-05	N.A.	2.73886e-05	1.30519e-05	3.21242e-05	6.79749e-06	1<	1		1<	0.100348		1<	0.181449
C_0062	Taurine	Taurine	1123	HMDB0000251	N.A.	N.A.	0.000161267	6.46522e-05	0.000182075	1.80798e-05	0.000149746	4.31944e-05	1<	0.100348		1<	0.181449		1<	0.371093
A_0067	Terephthalic acid	Terephthalic acid	7489	HMDB0002428	4.67196e-05	7.29305e-06	5.14975e-05	8.46847e-06	5.06798e-05	5.94369e-06	5.16306e-05	3.95435e-06	1.10227	1		1.08476	1		1.10512	0.759766
C_0087	Thiaproline	Thiaproline	9934		0.000154945	7.51603e-05	0.000100152	7.25483e-05	0.000118056	4.21758e-05	0.000132045	4.92874e-05	0.64637	1		0.761919	0.418492		0.852206	0.280713
A_0055	Thiodiglycolic acid	Thiodiglycolic acid	31277	HMDB0042032	0.000138633	8.64462e-06	0.000145349	1.95686e-05	0.00014649	2.11158e-05	0.000142004	1.41524e-05	1.04844	0.683481		1.05667	0.126279		1.02431	0.610299
C_0052	Thr	Thr	6288	HMDB0000167	0.000414699	0.000400851	0.00212842	0.00396589	0.00240999	0.00681182	0.000886097	0.00197438	5.13244	0.610299		5.81142	0.540818		2.13672	1
C_0193	Thr-Asp	Thr-Asp	3280446		3.14792e-05	2.14354e-05	5.36907e-05	3.87009e-05	0.000119073	0.000169431	3.20315e-05	1.23862e-05	1.70559	0.201243		3.7826	0.105645		1.01754	0.0934925
C_0197	Thymidine	Thymidine	5789	HMDB0000273	0.00183763	0.000157614	0.00186316	0.000119324	0.00179267	5.69217e-05	0.00189977	0.000104276	1.01389	0.610299		0.975532	0.838464		1.03382	0.475533
C_0065	Thymine	Thymine	1135	HMDB0000262	0.000100654	N.A.	0.0002148	0.00017231	0.00036195	0.000370085	0.00018974	0.000189273	2.13405	0.280713		3.596	0.789268		1.88508	0.583882
A_0053	trans-Cinnamic acid	trans-Cinnamic acid	444539	HMDB0000930	3.0486e-05	N.A.	N.A.	N.A.	2.62178e-05	8.71881e-06	2.26754e-05	N.A.	<1	1		0.859995	0.201243		0.743797	1
C_0072	trans-Glutaconic acid	trans-Glutaconic acid	5280498	HMDB0000620	0.00017702	N.A.	9.7948e-05	N.A.	0.000126201	N.A.	8.21202e-05	N.A.	0.553315	1		0.712918	1		0.463903	1
C_0095	Trigonelline	Trigonelline	5570	HMDB0000875	0.000702257	4.23303e-05	0.000737192	4.35546e-05	0.000723043	4.87155e-05	0.000740576	5.63783e-05	1.04975	0.102918		1.0296	0.414823		1.05457	0.221272
C_0226	Trimethoprim	Trimethoprim	5578		1.49511e-05	N.A.	2.2861e-05	N.A.	4.96332e-05	N.A.	1.77183e-05	4.84769e-06	1.52905	1		3.31969	1		1.18508	0.181449
C_0001	Trimethylamine	Trimethylamine	1146	HMDB0000906	0.0334709	0.00392243	0.0343902	0.00265422	0.0343601	0.00275538	0.0361259	0.00235428	1.02746	0.308063		1.02657	0.475533		1.07932	0.0414911	*
C_0010	Trimethylamine N-oxide	Trimethylamine N-oxide	1145	HMDB0000925	N.A.	N.A.	8.19004e-05	N.A.	N.A.	N.A.	0.000127072	N.A.	1<	1		N.A.	N.A.		1<	1
A_0069	Tropic acid 3-(2-Hydroxyphenyl)propionic acid	Tropic acid 3-(2-Hydroxyphenyl)propionic acid	10726 873		0.000152686	9.92996e-05	0.00016336	0.000178601	0.000327683	N.A.	0.000280859	N.A.	1.0699	0.855132		2.14612	0.789268		1.83945	0.789268
C_0175	Trp	Trp	1148	HMDB0000929	0.00115348	0.00255516	0.000658053	0.001521	0.00238386	0.00467079	0.000856033	0.00184395	0.570495	1		2.06667	0.475533		0.742133	0.918813
C_0128	Tryptamine	Tryptamine	1150	HMDB0000303	0.0741871	0.0065196	0.0737583	0.0109806	0.0615069	0.0241044	0.0664562	0.0217918	0.99422	0.918813		0.829078	0.0831311		0.895792	0.414823
C_0156	Tyr	Tyr	1153	HMDB0000158	0.0142109	0.0285839	0.0260194	0.0314998	0.0236739	0.0305974	0.0108523	0.0157691	1.83094	0.221272		1.66589	0.262193		0.76366	0.414823
C_0097	Tyramine	Tyramine	5610	HMDB0000306	0.0432913	0.031341	0.0479761	0.0337816	0.0575026	0.0451928	0.0580435	0.0269331	1.10821	0.683481		1.32827	0.221272		1.34077	0.0665457
A_0095	Undecanoic acid	Undecanoic acid	8180	HMDB0000947	2.549e-05	N.A.	N.A.	N.A.	N.A.	N.A.	N.A.	N.A.	<1	1		<1	1		<1	1
C_0041	Uracil	Uracil	1174	HMDB0000300	0.000995321	0.00129275	0.000892763	0.00131803	0.00162271	0.00306183	0.001438	0.00260116	0.896959	0.441209		1.63033	0.401678		1.44476	0.233953
C_0002	Urea	Urea	1176	HMDB0000294	N.A.	N.A.	0.00147454	N.A.	N.A.	N.A.	0.0012989	N.A.	1<	1		N.A.	N.A.		1<	1
A_0072	Uric acid	Uric acid	1175	HMDB0000289	N.A.	N.A.	5.77525e-05	N.A.	N.A.	N.A.	N.A.	N.A.	1<	1		N.A.	N.A.		N.A.	N.A.
C_0099	Urocanic acid	Urocanic acid	736715	HMDB0000301	4.46699e-05	1.41836e-05	9.47244e-05	N.A.	2.76364e-05	N.A.	5.92318e-05	N.A.	2.12054	1		0.618681	0.181449		1.32599	0.181449
C_0050	Val	Val	1182	HMDB0000883	0.018491	0.00716274	0.0189375	0.00256549	0.0221126	0.00507114	0.0196887	0.00484682	1.02415	0.683481		1.19586	0.0249325	*	1.06477	0.759766
C_0234	Val-Pro-Pro	Val-Pro-Pro			9.57026e-05	0.000155608	0.000208845	0.000170101	0.000156138	0.000145931	0.000184548	0.000172913	2.18223	0.528612		1.63149	0.0972011		1.92834	0.0243902	*
A_0073	Vanillic acid	Vanillic acid	8468	HMDB0000484	8.13252e-05	N.A.	6.99085e-05	7.45433e-06	7.04815e-05	N.A.	7.38952e-05	4.80883e-06	0.859617	1		0.866663	1		0.908639	1
A_0046	XA0004	XA0004			7.40669e-05	6.62469e-05	0.000160182	2.25988e-05	0.000145584	3.09427e-05	0.000168345	5.14296e-05	2.16267	0.422678		1.96557	1		2.27288	0.422678
A_0096	XA0017	XA0017			0.00196114	0.000782272	0.00164511	0.000509772	0.00238515	0.0010209	0.00224509	0.00111835	0.838851	0.185144		1.2162	0.414823		1.14479	0.610299
A_0120	XA0033	XA0033			9.56692e-05	1.27214e-05	7.22612e-05	2.9905e-05	6.09884e-05	2.84751e-05	5.76725e-05	1.27581e-05	0.755323	0.855132		0.637492	0.583882		0.602832	0.181449
C_0121	Xanthine	Xanthine	1188	HMDB0000292	N.A.	N.A.	0.00567872	N.A.	N.A.	N.A.	0.00027259	N.A.	1<	1		N.A.	N.A.		1<	1
C_0004	XC0001	XC0001			0.000295471	9.27068e-05	0.000232085	6.1057e-05	0.000225652	6.01702e-05	0.000247383	6.11979e-05	0.785474	0.0108269	*	0.763703	0.00804524	*	0.837252	0.052787
C_0067	XC0016	XC0016			0.00088101	0.000999144	0.00145866	0.000955725	0.00150563	0.000980279	0.00138197	0.00116634	1.65567	0.17753		1.70899	0.105645		1.56862	0.589639
C_0071	XC0017	XC0017			0.000224534	0.000181796	0.000278623	0.000216185	0.000320803	0.000217015	0.000324877	0.00020977	1.24089	0.00804524	*	1.42875	0.0108269	*	1.44689	0.0144328	*
C_0104	XC0029-1 Stachydrine-1	XC0029 Stachydrine	0 115244	HMDB0004827	7.45411e-05	2.67069e-05	6.99994e-05	8.55762e-06	7.08366e-05	9.70362e-06	7.93381e-05	9.33337e-06	0.939071	0.838464		0.950302	0.540818		1.06435	0.153576
C_0103	XC0029-2 Stachydrine-2	XC0029 Stachydrine	0 115244	HMDB0004827	2.61296e-05	N.A.	N.A.	N.A.	N.A.	N.A.	N.A.	N.A.	<1	1		<1	1		<1	1
C_0182	XC0065	XC0065			8.52196e-05	9.26069e-05	0.000108037	4.96506e-05	0.000136694	0.00013607	0.000201295	N.A.	1.26775	1		1.60403	0.371093		2.36208	1
C_0207	XC0089	XC0089			2.95609e-05	4.40289e-06	6.74206e-05	1.28348e-05	8.06781e-05	4.47887e-05	6.08727e-05	1.84263e-05	2.28074	0.17753		2.72922	0.0591721		2.05923	0.051913
C_0232	XC0126	XC0126			N.A.	N.A.	5.24336e-05	N.A.	4.48048e-05	1.4352e-05	5.02795e-05	5.80793e-06	1<	1		1<	0.371093		1<	0.371093
C_0126	XC0145-1 Ala-Ala-1	XC0145 Ala-Ala	15331 5460362	HMDB0003459	N.A.	N.A.	3.26389e-05	N.A.	0.000121532	N.A.	4.99395e-05	N.A.	1<	1		1<	1		1<	1
C_0127	XC0145-2 Ala-Ala-2	XC0145 Ala-Ala	15331 5460362	HMDB0003459	0.00187961	0.00195131	0.00368872	0.00374607	0.00229292	0.0027348	0.00290355	0.00290881	1.96249	0.00592154	*	1.21989	0.185144		1.54476	0.00804524	*
C_0134	XC0146	XC0146	203443		6.02742e-05	5.2446e-05	4.99925e-05	4.89679e-05	2.4329e-05	N.A.	4.749e-05	3.22172e-05	0.829418	0.422678		0.403639	0.789268		0.7879	0.583882
C_0146	XC0147	XC0147	4173		4.16856e-05	6.39544e-06	3.91641e-05	5.01214e-06	4.71469e-05	1.39758e-05	4.50673e-05	7.31003e-06	0.939512	0.674987		1.13101	1		1.08112	0.0755606
C_0208	XC0154	XC0154	3182		N.A.	N.A.	4.01526e-05	N.A.	N.A.	N.A.	3.5428e-05	N.A.	1<	1		N.A.	N.A.		1<	1
C_0017	β-Ala	b-Ala	239	HMDB0000056	0.0186177	0.00627272	0.0169847	0.00845971	0.0158969	0.00942311	0.0147393	0.00974337	0.912289	0.759766		0.853861	0.221272		0.791682	0.185144
C_0179	β-Ala-Lys	b-Ala-Lys	440638		3.97339e-05	5.15676e-06	0.000161355	5.87428e-05	0.000163236	0.000174218	7.09511e-05	3.03619e-05	4.06088	0.422678		4.10822	0.17753		1.78566	0.789268
A_0028	β-Hydroxyisovaleric acid	b-Hydroxyisovaleric acid	69362	HMDB0000754	5.85386e-05	4.50347e-05	0.000109788	5.07722e-05	0.000114475	0.00014742	0.000132099	0.000108673	1.87547	0.401678		1.95555	0.446873		2.25661	0.589639
C_0107	γ-Butyrobetaine	Actinine	134	HMDB0001161	0.00106594	0.000427612	0.0012508	0.000555312	0.00107135	0.000544553	0.0012375	0.000637075	1.17342	0.406941		1.00508	0.475533		1.16095	0.052787
C_0180	γ-Glu-Ala	g-Glu-Ala	440103	HMDB0006248	0.000102969	6.1483e-05	6.72707e-05	3.5026e-05	7.28503e-05	8.4273e-05	5.76271e-05	3.82672e-05	0.65331	0.294507		0.707497	0.208413		0.559654	0.932647
C_0120	γ-Glu-Arg_divalent	g-Glu-Arg	20719180		5.47139e-05	N.A.	6.67689e-05	N.A.	5.37699e-05	N.A.	4.6472e-05	N.A.	1.22033	1		0.982747	1		0.849363	1
C_0211	γ-Glu-Asn	g-Glu-Asn	131801686	HMDB0029144	0.000178738	0.000114639	0.000150694	0.000140367	0.000160261	0.000136277	0.000185599	0.000150583	0.843098	0.0224943	*	0.896625	0.204894		1.03838	0.0934925
C_0213	γ-Glu-Asp	g-Glu-Asp	161197	HMDB0030419	0.000335839	1.41334e-05	0.00055713	0.000252213	0.000456377	0.000252387	0.000549235	0.000430879	1.65892	0.371093		1.35892	1		1.63541	1
C_0216	γ-Glu-Gln	g-Glu-Gln	150914	HMDB0011738	5.44853e-05	N.A.	N.A.	N.A.	0.000112805	N.A.	4.39277e-05	N.A.	<1	1		2.07037	1		0.806229	1
C_0218	γ-Glu-Glu	g-Glu-Glu	92865	HMDB0011737	8.76337e-05	N.A.	5.96966e-05	N.A.	0.000118933	N.A.	7.25891e-05	N.A.	0.681205	1		1.35715	1		0.828324	1
C_0174	γ-Glu-Gly	g-Glu-Gly	165527	HMDB0011667	6.74859e-05	5.62974e-05	4.78429e-05	1.5239e-05	0.000118133	0.000144171	4.9435e-05	5.00433e-05	0.708931	0.583882		1.75049	0.181449		0.732523	0.418492
C_0223	γ-Glu-His	g-Glu-His	7017195	HMDB0029151	4.77794e-05	N.A.	N.A.	N.A.	5.08355e-05	N.A.	1.59062e-05	6.2914e-06	<1	1		1.06396	1		0.332909	1
C_0210	γ-Glu-Ile γ-Glu-Leu	g-Glu-Ile g-Glu-Leu	22885096 151023	HMDB0011170 HMDB0011171	8.98362e-05	6.20732e-05	7.90479e-05	1.71066e-05	9.03672e-05	7.36739e-05	6.2083e-05	2.55157e-05	0.879911	0.833635		1.00591	0.123534		0.691068	0.812704
C_0098	γ-Glu-Lys_divalent	g-Glu-Lys	65254		0.00012284	N.A.	0.00028373	N.A.	6.36625e-05	7.52342e-05	0.000175571	0.000230275	2.30976	1		0.518257	1		1.42927	0.371093
C_0220	γ-Glu-Met	g-Glu-Met	7009567	HMDB0034367	3.76319e-05	1.36689e-05	4.04405e-05	2.67661e-05	8.01995e-05	1.04022e-05	2.23185e-05	N.A.	1.07463	1		2.13116	0.422678		0.593073	0.422678
C_0212	γ-Glu-Ornitine	g-Glu-Ornitine	189156	HMDB0002248	4.69391e-05	2.71701e-05	4.08875e-05	1.364e-05	4.05976e-05	N.A.	5.58131e-05	4.14738e-06	0.871075	0.583882		0.864899	0.371093		1.18905	1
C_0227	γ-Glu-Phe	g-Glu-Phe	111299	HMDB0000594	0.000178087	N.A.	0.000134526	N.A.	0.000305099	N.A.	6.08594e-05	7.05749e-05	0.755397	1		1.7132	1		0.34174	1
C_0191	γ-Glu-Ser	g-Glu-Ser	22844748	HMDB0029158	9.76288e-05	9.51924e-05	0.000211856	0.000103678	0.000186582	0.000102944	0.000137271	9.7511e-05	2.17002	0.201243		1.91114	0.100348		1.40605	0.418492
C_0205	γ-Glu-Thr	g-Glu-Thr	53861142	HMDB0029159	5.22754e-05	N.A.	N.A.	N.A.	8.17338e-05	N.A.	N.A.	N.A.	<1	1		1.56352	1		<1	1
C_0233	γ-Glu-Tyr	g-Glu-Tyr	94340	HMDB0011741	0.000113238	N.A.	6.75293e-05	N.A.	0.000160965	N.A.	9.52639e-05	N.A.	0.596349	1		1.42147	1		0.841271	1
C_0202	γ-Glu-Val	g-Glu-Val	7015683	HMDB0011172	0.000161945	0.000157744	0.000120264	7.17758e-05	0.000142114	0.000147718	0.000147057	0.000118741	0.742623	0.477197		0.877542	0.475533		0.908064	0.635586
C_0228	γ-Glu-Val-Gly	g-Glu-Val-Gly			9.02431e-05	8.49743e-05	9.14378e-05	3.28511e-05	0.000107454	5.22322e-05	0.000100316	4.0805e-05	1.01324	0.141482		1.19072	0.150786		1.11161	0.293622
N.D.: Not Detected.
N.A.: Not Available.
1) The relative peak area of each compound was calculated by dividing the peak area of each compound with the peak area of its internal standard (13C-labeled counterpart). Data are shown as Mean values and standard deviations (S.D.) for a sample of 10.
2) The values are shown as a fold-change in the average concentration of 10 samples of each metabolite relative to that detected in the KUHIMM after 48 h cultivation without CSs (CS (–)).
3) Wilcoxon signed-rank test (*p<0.05).
